# Supplementary material for: Ribonucleicacid interference or small molecule inhibition of Runx1 in the border zone prevents cardiac contractile dysfunction following myocardial infarction
Source: Cardiovasc Res. 2023 Jul 11;119(16):2663–71. doi: 10.1093/cvr/cvad107 (PMC10730241; doi:10.1093/cvr/cvad107)
Supplement: cvad107_Supplementary_Data [file cvad107_supplementary_data.zip]

Archive with 2 entries (2 files):
- EXTENDED_FIGS.pdf
- SUPPLEMENTARY FILE_v3.docx
